# Supplementary material for: pH-Triggered Hydrogel Nanoparticles for Efficient Anticancer Drug Delivery and Bioimaging Applications
Source: Pharmaceutics. 2024 Jul 11;16(7):931. doi: 10.3390/pharmaceutics16070931 (PMC11279682; doi:10.3390/pharmaceutics16070931)
Supplement: Supplementary file 1 [file pharmaceutics-16-00931-s001.zip]

Archive with 1 entries (1 files):
- pharmaceutics-3088518-supplementary.pdf
